# Supplementary material for: CHOPIN: a web resource for the structural and functional proteome of Mycobacterium tuberculosis
Source: Database (Oxford). 2015 Mar 31;2015:bav026. doi: 10.1093/database/bav026 (PMC4381106; doi:10.1093/database/bav026)
Supplement: Supplementary Data [file supp_bav026_Chopin-SupplementaryTables.xlsx]

## Sheet: Supplementary Table S1
Assessment method	Method Score	Quality Score Precondition	Quality Score Adjustment
NDOPE	< -1	< 4	+0.25
NDOPE	≤ 0	< 3	+0.15
NDOPE	< 1	< 2	+0.05
GA341	≥ 0.98	< 4	+0.25
GA341	≥ 0.8	< 3	+0.15
GA341	≥ 0.6	< 2	+0.05
MolProbity	< 3	< 4	+0.25
MolProbity	< 3.5	< 3	+0.15
MolProbity	< 3.8	< 2	+0.05
SSAG frac	< 0.2	< 4	+0.25
SSAG frac	< 0.3	< 3	+0.15
SSAG frac	< 0.4	< 2	+0.05
SSAG weight	< 10	< 4	+0.25
SSAG weight	< 15	< 3	+0.15
SSAG weight	< 20	< 2	+0.05

## Sheet: Suplementary Table S2
Sequence ID	Mutation	Strain/Source	Description	Model Source (exp. method or TOCCATA profile)	(Template) PDB IDs	Quality Score	SDM ΔΔG (kJ/mol)	SDM Prediction	mCSM ΔΔG (kJ/mol)
Rv0005	L133P	DS,MDR,XDR	DNA gyrase subunit B gyrB	d.122.1.2-3.30.565.10	1kznA, 1s14B	4	-1.23	neutral	-1.365
Rv0006	A74S	FLQ	DNA gyrase subunit A gyrA	X-RAY	3ifzA	2.7	-2.29	deleterious	-1.153
Rv0006	A90V	XDR	DNA gyrase subunit A gyrA	X-RAY	3ifzA	2.7	-1.57	neutral	-0.259
Rv0006	S91P	FLQ	DNA gyrase subunit A gyrA	X-RAY	3ifzA	2.7	-0.13	neutral	-0.263
Rv0006	D94A	FLQ	DNA gyrase subunit A gyrA	X-RAY	3ifzA	2.7	2.04	deleterious	-0.792
Rv0006	D94G	FLQ	DNA gyrase subunit A gyrA	X-RAY	3ifzA	2.7	-1.9	neutral	-1.064
Rv0006	D94H	FLQ	DNA gyrase subunit A gyrA	X-RAY	3ifzA	2.7	-0.39	neutral	-0.865
Rv0006	D94N	FLQ	DNA gyrase subunit A gyrA	X-RAY	3ifzA	2.7	-0.42	neutral	-0.532
Rv0006	D94Y	FLQ	DNA gyrase subunit A gyrA	X-RAY	3ifzA	2.7	-0.08	neutral	-0.404
Rv0006	G247S	DS,MDR,XDR	DNA gyrase subunit A gyrA	X-RAY	3ifzA	2.7	-3.28	deleterious	-1.285
Rv0015c	S385R	DS,MDR,XDR	transmembrane serine/threonine-protein kinase A pknA	d.144.1.7	d1koaa2, 3at2A, 1ukhA, 1ia8A, 3og7B	1.5
Rv0026	T259A	DS,MDR,XDR	hypothetical protein
Rv0035	D169H	DS,MDR,XDR	fatty-acid-CoA ligase fadD34	e.23.1.1	3ierA, 1mdfA	4	-0.68	neutral	-0.239
Rv0064	L136V	DS,MDR,XDR	conserved transmembrane protein
Rv0079	D95H	DS,MDR,XDR	hypothetical protein	d.204.1.1-3.30.160.100	1n3gA, 1imuA, 2rqlA, 2ywqC	3.5	1.44	neutral	-0.753
Rv0092	S536R	DS,MDR,XDR	cation transporter ATPase A ctpA	1.20.1110.10,2.70.150.10,3.40.1110.10,3.40.50.1000	3fgoB	2.4	1.58	neutral	-0.849
Rv0101	S454P	DS,MDR,XDR	peptide synthetase nrp
Rv0101	F1280L	DS,MDR,XDR	peptide synthetase nrp
Rv0103c	G23S	MDR,XDR	cation transporter ATPase B ctpB	1.20.1110.10,2.70.150.10,3.40.1110.10,3.40.50.1000	3fgoB	2.5
Rv0119	E269D	DS,MDR,XDR	fatty-acid-CoA ligase fadD7	e.23.1.1	3ierA, 1mdfA	4	-1.42	neutral	-1.128
Rv0121c	A133T	DS,MDR,XDR	hypothetical protein	b.45.1.1-2.30.110.10	2vpaA, 2aq6B, 2i02B, 2htiA, 1flmA	3.5	0.17	neutral	-1.409
Rv0138	V115I	DS,MDR,XDR	hypothetical protein	d.17.4.27	3d9rB	2.7	0.22	neutral	-0.806
Rv0151c	N123K	DS,MDR,XDR	PE family protein
Rv0204c	C48R	MDR,XDR	conserved transmembrane protein
Rv0205	V51A	DS,MDR,XDR	conserved transmembrane protein
Rv0206c	R803P	DS,MDR,XDR	transmembrane transport protein mmpL3
Rv0206c	L867P	DS,MDR,XDR	transmembrane transport protein mmpL3
Rv0221	S363W	DS,MDR,XDR	hypothetical protein
Rv0236c	T326A	DS,MDR,XDR	conserved transmembrane protein
Rv0237	A240V	DS,MDR,XDR	lipoprotein lpqI	c.1.8.7-3.20.20.300	1tr9A	4	2.18	deleterious	-0.713
Rv0244c	D541A	DS,MDR,XDR	acyl-CoA dehydrogenase fadE5
Rv0261c	P418L	DS,MDR,XDR	integral membrane nitrite extrusion protein narK3 (nitrite facilitator)
Rv0271c	V189I	DS,MDR,XDR	acyl-CoA dehydrogenase fadE6
Rv0319	G69D	DS,MDR,XDR	pyrrolidone-carboxylate peptidase pcp	c.56.4.1-3.40.630.20	1a2zA, 1x12D, 3rnzB, 1iu8A	4	-1.57	neutral	-2.307
Rv0327c	S378G	DS,MDR,XDR	cytochrome P450 135A1 cyp135A1	a.104.1.1-1.10.630.10	2w0bA, 1cptA, 1izoA, 1n97B, 1f4tA	4	-0.98	neutral	-1.13
Rv0338c	R641H	DS,MDR,XDR	hypothetical iron-sulfur-binding reductase
Rv0386	C896R	DS,MDR,XDR	hypothetical transcriptional regulatory protein, luxR/uhpA-family
Rv0399c	S292W	DS,MDR,XDR	lipoprotein lpqK	e.3.1.1-3.40.710.10	d1pyya4, 2zj9B, 1yqsA, d3beca2, 3bffD	2.3	-0.11	neutral	-1.057
Rv0400c	T41N	DS,MDR,XDR	acyl-CoA dehydrogenase fadE7	a.29.3.1,e.6.1.1-1.10.540.10,1.20.140.10,2.40.110.10	2cx9C	4	0.37	neutral	-0.777
Rv0404	P478H	DS,MDR,XDR	fatty-acid-CoA ligase fadD30	e.23.1.1	3ierA, 1mdfA	4	1.38	neutral	-2.098
Rv0415	V130F	DS,MDR,XDR	thiamine biosynthesis oxidoreductase thiO	3.30.9.10,3.40.50.720	3g3eA	3.2	0.31	neutral	-0.952
Rv0425c	T66N	DS,MDR,XDR	metal cation transporter P-type ATPase ctpH
Rv0453	V504M	DS,MDR,XDR	PPE family protein
Rv0468	E53A	DS,MDR,XDR	3-hydroxybutyryl-CoA dehydrogenase fadB2	a.100.1.3,c.2.1.6-1.10.1040.10,3.40.50.720	1f14A	4	0.5	neutral	-0.901
Rv0483	M253I	DS,MDR,XDR	lipoprotein lprQ
Rv0578c	A82T	DS,MDR,XDR	PE-PGRS family protein	a.25.4.1	d2g38a1	3.8	-1.96	neutral	-0.652
Rv0620	H20Y	DS,MDR,XDR	galactokinase galK	d.14.1.5,d.58.26.7-3.30.230.10,3.30.70.890	1pieA, 1s4eI, 1s4eB, 1s4eG	4	-1.02	neutral	0.66
Rv0642c	N162S	DS,MDR,XDR	methoxy mycolic acid synthase 4 mmaA4	X-RAY	2fk7A	2.1	0.07	neutral	-0.476
Rv0655	V144A	DS,MDR,XDR	ribonucleotide transport ATP-binding protein ABC transporter mkl	c.37.1.12	1mt0A, d1oxxk2	4	-1.53	neutral	-2.38
Rv0658c	R71H	DS,MDR,XDR	conserved integral membrane protein
Rv0667	D441G	XDR	DNA-directed RNA polymerase beta subunit rpoB	e.29.1.1	2a6hC	2.4	0.16	neutral	-0.076
Rv0667	D441Y	MDR	DNA-directed RNA polymerase beta subunit rpoB	e.29.1.1	2a6hC	2.4	1.2	neutral	-0.316
Rv0667	L456S	DS,MDR,XDR	DNA-directed RNA polymerase beta subunit rpoB	e.29.1.1	2a6hC	2.4	-4.11	deleterious	-2.659
Rv0667	L458P	XDR	DNA-directed RNA polymerase beta subunit rpoB	e.29.1.1	2a6hC	2.4	-1.23	neutral	-0.907
Rv0667	N493S	MDR	DNA-directed RNA polymerase beta subunit rpoB	e.29.1.1	2a6hC	2.4	-0.58	neutral	-0.596
Rv0667	I1112T	XDR	DNA-directed RNA polymerase beta subunit rpoB	e.29.1.1	2a6hC	2.4	-4.53	deleterious	-2.432
Rv0692	T98A	DS,MDR,XDR	hypothetical protein
Rv0721	A105V	DS,MDR,XDR	30S ribosomal protein S5 rpsE	d.50.1.2	d1pkpa2, d2uube2, d2qale2	4	2.18	deleterious	-0.253
Rv0725c	G197R	DS,MDR,XDR	hypothetical protein	c.66.1.57	2ckdA, 2uyoA	4	-1.26	neutral	-0.282
Rv0770	F184L	DS,MDR,XDR	hypothetical dehydrogenase/reductase	a.100.1.1,c.2.1.6	3obbA	4	-0.17	neutral	-1.039
Rv0790c	E43K	DS,MDR,XDR	hypothetical protein	3.90.260.10	1f13B02, 1g0dA02	1.2	-0.6	neutral	-0.464
Rv0790c	F83S	DS,MDR,XDR	hypothetical protein	3.90.260.10	1f13B02, 1g0dA02	1.2	-2.2	deleterious	-2.661
Rv0825c	T54R	DS,MDR,XDR	hypothetical protein	a.4.1.9	d1rkta1, d2ieka1, d1t56a1, d2fq4a1, d1qpia1	4	-0.17	neutral	-0.347
Rv0830	A12V	DS,MDR,XDR	hypothetical protein	c.66.1.57	2ckdA, 2uyoA	4	-0.74	neutral	-0.545
Rv0881	W247R	DS,MDR,XDR	hypothetical rRNA methyltransferase (rRNA methylase)	c.116.1.1	d1gz0a1, d1ipaa1	4	-1.29	neutral	0.232
Rv0882	C46G	DS,MDR,XDR	hypothetical protein
Rv0890c	G361D	DS,MDR,XDR	hypothetical transcriptional regulatory protein, luxR-family
Rv0897c	T271M	MDR	hypothetical oxidoreductase
Rv0938	F516L	DS,MDR,XDR	hypothetical ATP dependent DNA ligase	X-RAY	1vs0A	2.4	0.34	neutral	-0.958
Rv0948c	K59T	DS,MDR,XDR	hypothetical protein	X-RAY	2qbvA	2	-1.45	neutral	-0.115
Rv0972c	P59T	DS,MDR,XDR	acyl-CoA dehydrogenase fadE12	a.29.3.1,e.6.1.1-1.10.540.10,1.20.140.10,2.40.110.10	2cx9C	4	-1.54	neutral	-1.787
Rv0974c	K23E	DS,MDR,XDR	acetyl-/propionyl-CoA carboxylase beta subunit accD2	c.14.1.4	d1uytb2, d1uyvb2	1.4
Rv0976c	C2R	DS,MDR,XDR	hypothetical protein
Rv1001	T281M	DS,MDR,XDR	arginine deiminase arcA	d.126.1.4	2aafB	4	2.39	deleterious	-0.311
Rv1023	R34Q	DS,MDR,XDR	enolase eno	c.1.11.1,d.54.1.1	2ptzA, 2ptwA	4	0.68	neutral	-0.376
Rv1032c	R63L	DS,MDR,XDR	two component system sensor histidine kinase trcS
Rv1039c	A67T	DS,MDR,XDR	PPE family protein	a.25.4.2	2g38B	4	-2.48	deleterious	-0.924
Rv1056	Y123H	DS,MDR,XDR	hypothetical protein
Rv1104	S17G	DS,MDR,XDR	hypothetical para-nitrobenzyl esterase	c.69.1.1-3.40.50.1820	2bceA, 1n5mB, 2dfpA, 1f6wA, 1c7jA	4	-1.76	neutral	-1.314
Rv1135A	Y23C	DS,MDR,XDR	hypothetical acetyl-CoA acetyltransferase (acetoacetyl-CoA thiolase)
Rv1145	L25I	XDR	transmembrane transport protein mmpL13a
Rv1161	H1000R	DS,MDR,XDR	respiratory nitrate reductase alpha subunit narG	c.81.1.1	d1ti6c2	1.3	-1.01	neutral	-0.18
Rv1184c	M296I	DS,MDR,XDR	hypothetical protein
Rv1212c	I299M	DS,MDR,XDR	hypothetical glycosyl transferase	c.87.1.8	1rzvA	3.2	0.16	neutral	-1.419
Rv1227c	Q30R	DS,MDR,XDR	hypothetical protein
Rv1240	G306R	DS,MDR,XDR	malate dehydrogenase mdh	c.2.1.5,d.162.1.1-3.40.50.720,3.90.110.10	6ldhA	4	3.41	deleterious	-0.972
Rv1248c	S842Y	DS,MDR,XDR	2-oxoglutarate dehydrogenase sucA
Rv1255c	I119V	DS,MDR,XDR	hypothetical transcriptional regulatory protein	1.10.357.10	3bjbB	3.2	-0.03	neutral	-0.545
Rv1276c	Q79E	DS,MDR,XDR	hypothetical protein	3.40.50.1240	3bifA02, 2rflH	2.5	-0.31	neutral	-2.484
Rv1286	S415L	DS,MDR,XDR	bifunctional enzyme cysN/cysC: sulfate adenyltransferase subunit 1 + adenylylsulfate kinase
Rv1353c	G47R	DS,MDR,XDR	hypothetical transcriptional regulatory protein	a.4.1.9	d1rkta1, d2ieka1, d1t56a1, d2fq4a1, d1qpia1	3	-0.45	neutral	-0.361
Rv1361c	Q286R	MDR,XDR	PPE family protein
Rv1441c	L116P	DS,MDR,XDR	oxpP cycle protein opcA
Rv1501	S106G	DS,MDR,XDR	hypothetical protein	b.82.2.9	2fctA, 2a1xA	3	-1.04	neutral	-0.968
Rv1518	E143Q	DS,MDR,XDR	hypothetical protein	c.68.1.1-3.90.550.10	1qg8A	3.2	0.89	neutral	-0.467
Rv1551	M25I	DS,MDR,XDR	acyltransferase plsB1	c.112.1.1	1iuqA	2	-0.16	neutral	-0.836
Rv1557	G171R	DS,MDR,XDR	transmembrane transport protein mmpL6	1.20.1640.10	3nocA01, 2v50C01	2.4	1.54	neutral	-0.874
Rv1564c	G82S	DS,MDR,XDR	maltooligosyltrehalose synthase treX
Rv1567c	C41G	DS,MDR,XDR	hypothetical membrane protein
Rv1569	A171G	DS,MDR,XDR	8-amino-7-oxononanoate synthase bioF1	c.67.1.4	1ls3A	3.2	-2.24	deleterious	-1.385
Rv1591	P13L	DS,MDR,XDR	hypothetical protein
Rv1595	T408I	DS,MDR,XDR	L-aspartate oxidase nadB	1.20.58.100,3.50.50.60,3.90.700.10,4.10.80.40	1yq3A, 1zoyA, 3p4pM	4	0.42	neutral	-0.338
Rv1599	V81A	DS,MDR,XDR	histidinol dehydrogenase hisD	c.82.1.2	1k75B	4	-0.68	neutral	-1.951
Rv1600	S271A	DS,MDR,XDR	histidinol-phosphate aminotransferase hisC1	c.67.1.1	1ajrA, 1lc5A, 2fm1D, 1svvB, 1uu0D	3.2	2.85	deleterious	-0.504
Rv1605	G145V	DS,MDR,XDR	cyclase hisF	c.1.2.1	d1jvnb1	3.2	2.55	deleterious	-0.41
Rv1606	T99I	DS,MDR,XDR	phosphoribosyl-AMP 1,6-cyclohydrolase hisI	b.168.1.1	1zpsB	4	0.62	neutral	-0.231
Rv1611	R183Q	DS,MDR,XDR	indole-3-glycerol phosphate synthase trpC	X-RAY	3t40A	1.8	0.54	neutral	0.018
Rv1614	S29C	DS,MDR,XDR	prolipoprotein diacylglyceryl transferases lgt
Rv1615	A118T	DS,MDR,XDR	hypothetical membrane protein
Rv1633	H360R	DS,MDR,XDR	excinuclease ABC subunit B (helicase) uvrB
Rv1638	S908I	DS,MDR,XDR	excinuclease ABC subunit A (DNA-binding ATPase) uvrA	X-RAY	3zqjA	3.4	3.02	deleterious	0.105
Rv1650	Q770L	DS,MDR,XDR	phenylalanyl-tRNA synthetase beta subunit pheT	a.6.1.1,b.153.1.1,b.40.4.4,d.104.1.1,d.58.13.1-2.40.50.140,3.30.56.10,3.30.56.20,3.30.70.380,3.30.930.10,3.50.40.10	1b7yB	4	1.55	neutral	0.245
Rv1662	V1124M	DS,MDR,XDR	polyketide synthase pks8
Rv1663	R300P	DS,MDR,XDR	polyketide synthase pks17
Rv1666c	D57N	DS,MDR,XDR	hypothetical macrolide-transport ATP-binding protein ABC transporter	a.104.1.1-1.10.630.10	1suoA, 2ij2A, 2cibA, 1izoA, 1uedA	4
Rv1703c	K194T	DS,MDR,XDR	hypothetical catechol-O-methyltransferase	c.66.1.1-3.40.50.150	2zlbA	4	-1.19	neutral	-1.042
Rv1726	G280R	DS,MDR,XDR	hypothetical oxidoreductase
Rv1738	M55K	DS,MDR,XDR	hypothetical protein	d.50.5.1	2fggA	4
Rv1740	A47E	DS,MDR,XDR	hypothetical protein
Rv1760	L61S	DS,MDR,XDR	hypothetical protein				-1.78	neutral	-1
Rv1796	V312M	DS,MDR,XDR	proline rich membrane-anchored mycosin mycP5
Rv1825	P181S	DS,MDR,XDR	hypothetical protein	X-RAY	3gmgA	1.5	-0.81	neutral	-2.029
Rv1870c	D123G	DS,MDR,XDR	hypothetical protein	a.96.1.5	1pu6B	2.5	2.51	deleterious	-0.382
Rv1878	S296F	DS,MDR,XDR	glutamine synthetase glnA3	d.128.1.1	d2glsd2, d2bvcb2, d1lgra2	4	3.03	deleterious	-0.895
Rv1884c	H16R	DS,MDR,XDR	resuscitation-promoting factor rpfC
Rv1894c	V18F	DS,MDR,XDR	hypothetical protein
Rv1897c	P89L	DS,MDR,XDR	hypothetical protein	c.110.1.1-3.50.80.10	1tc5A, 1j7gA	4	0.81	neutral	-0.387
Rv1908c	G279D	INH	Catalase-peroxidase	X-RAY	1sj2A	2.4	-0.36	neutral	-1.399
Rv1908c	S315I	INH	Catalase-peroxidase	X-RAY	1sj2A	2.4	1.7	neutral	-0.451
Rv1908c	S315N	INH	Catalase-peroxidase	X-RAY	1sj2A	2.4	1.03	neutral	-0.19
Rv1908c	S315R	INH	Catalase-peroxidase	X-RAY	1sj2A	2.4	1.95	neutral	-0.163
Rv1908c	S315T	INH	Catalase-peroxidase	X-RAY	1sj2A	2.4	0.89	neutral	-0.344
Rv1923	K105N	DS,MDR,XDR	lipase lipD				-0.2	neutral	-1.926
Rv1933c	V196A	MDR,XDR	acyl-CoA dehydrogenase fadE18	a.29.3.1,e.6.1.1	2c12D, 2r0nA	4	-2.73	deleterious	-2.53
Rv1939	V86A	DS,MDR,XDR	hypothetical oxidoreductase	b.45.1.2-2.30.110.10	1i0rB, 1wgbA	2.6	0.08	neutral	-1.802
Rv1940	G215S	MDR	riboflavin biosynthesis protein ribA1 (GTP cyclohydrolase II)
Rv1967	F15S	DS,MDR,XDR	MCE-family protein mce3B
Rv1979c	E38D	DS,MDR,XDR	conserved permease
Rv1983	S471P	DS,MDR,XDR	PE-PGRS family protein
Rv2000	L275P	XDR	hypothetical protein	c.3.1.6-3.50.50.60	3fpzA, 1rp0B	1.2	-6.18	deleterious	-0.951
Rv2006	D617N	DS,MDR,XDR	trehalose-6-phosphate phosphatase otsB1	a.102.1.4,b.30.5.3-1.50.10.10,2.60.420.10,2.70.98.40	1h54B	4	1.75	neutral	0.378
Rv2043c	A3P	PZA	PYRAZINAMIDASE/NICOTINAMIDAS PNCA (PZase)	X-RAY	3pl1A	2.2	-3.35	deleterious	-0.51
Rv2043c	Q10P	PZA	PYRAZINAMIDASE/NICOTINAMIDAS PNCA (PZase)	X-RAY	3pl1A	2.2	-2.32	deleterious	-0.49
Rv2043c	C14H	PZA	PYRAZINAMIDASE/NICOTINAMIDAS PNCA (PZase)	X-RAY	3pl1A	2.2	-4.49	deleterious	-1.443
Rv2043c	C14R	PZA	PYRAZINAMIDASE/NICOTINAMIDAS PNCA (PZase)	X-RAY	3pl1A	2.2	-3.76	deleterious	-0.627
Rv2043c	G17D	PZA	PYRAZINAMIDASE/NICOTINAMIDAS PNCA (PZase)	X-RAY	3pl1A	2.2	1.94	neutral	-0.733
Rv2043c	L19P	PZA	PYRAZINAMIDASE/NICOTINAMIDAS PNCA (PZase)	X-RAY	3pl1A	2.2	-2.48	deleterious	-1.457
Rv2043c	V21G	PZA	PYRAZINAMIDASE/NICOTINAMIDAS PNCA (PZase)	X-RAY	3pl1A	2.2	-4.2	deleterious	-1.597
Rv2043c	Y34S	PZA	PYRAZINAMIDASE/NICOTINAMIDAS PNCA (PZase)	X-RAY	3pl1A	2.2	-2.47	deleterious	-2.955
Rv2043c	L35R	PZA	PYRAZINAMIDASE/NICOTINAMIDAS PNCA (PZase)	X-RAY	3pl1A	2.2	-0.55	neutral	-1.403
Rv2043c	G132A	MDR	pyrazinamidase/nicotinamidase pncA	X-RAY	3pl1A	2.2	1.32	neutral	-0.783
Rv2059	V166I	DS,MDR,XDR	hypothetical protein	c.92.2.2	3zttB, 1k0fA, 1n4dA, 1n4dB	2.3	0.45	neutral	-0.041
Rv2112c	A318V	DS,MDR,XDR	hypothetical protein
Rv2122c	A88D	DS,MDR,XDR	phosphoribosyl-ATP pyrophosphohydrolase hisE	X-RAY	1y6xA	1.2	-2.7	deleterious	-0.822
Rv2129c	N219S	DS,MDR,XDR	hypothetical oxidoreductase	c.2.1.2-3.40.50.720	2bllA, 1k6jA, 1gfsA, 1kbzA, 3zv4B	3.5	-0.21	neutral	-0.799
Rv2153c	V398L	DS,MDR,XDR	UDP-N-acetylglucosamine-N-acetylmuramyl- (pentapeptide)pyrophosphoryl-undecaprenol-N- acetylglucosamine transferase murG	c.87.1.2	1f0kB	4	1.1	neutral	-0.462
Rv2157c	V265A	DS,MDR,XDR	UDP-N-acetylmuramoylalanyl-D-glutamyl-2, 6-diaminopimelate-D-alanyl-D-alanyl ligase murF	c.72.2.1	d1e0da3, d1j6ua3, d1gg4b4, d1uaga3, d1gqqb3	4	-1.99	neutral	-1.492
Rv2161c	G105A	DS,MDR,XDR	hypothetical protein	3.20.20.30	2i7gB, 3c8nB, 2b81C	4	2.23	deleterious	-0.467
Rv2162c	I312V	DS,XDR	PE-PGRS family protein
Rv2176	E11K	DS,MDR,XDR	transmembrane serine/threonine-protein kinase L pknL	d.144.1.7	1howA, 1pw2A, 1fotA, 1xqzA, 3og7B	1.4	0.64	neutral	0.364
Rv2176	I50M	DS,MDR,XDR	transmembrane serine/threonine-protein kinase L pknL	d.144.1.7	1howA, 1pw2A, 1fotA, 1xqzA, 3og7B	1.4	-1.17	neutral	-1.71
Rv2197c	P112S	DS,MDR,XDR	conserved transmembrane protein				2.77	deleterious	-0.561
Rv2219	A88T	DS,MDR,XDR	conserved transmembrane protein
Rv2245	G269S	DS,MDR,XDR	3-oxoacyl-[acyl-carrier protein] synthase 1 kasA	X-RAY	2wgdA	2	-0.63	neutral	-1.523
Rv2250c	A119T	DS,MDR,XDR	hypothetical transcriptional regulatory protein	1.10.357.10	3bjbB	4	-2.02	deleterious	-0.679
Rv2264c	R250L	DS,MDR,XDR	conserved proline rich protein
Rv2298	L108M	DS,MDR,XDR	hypothetical protein	c.1.7.1-3.20.20.100	1ralA, 1xgdA, 1pyfA, 1hw6A, 1mzrB	4	-0.21	neutral	-0.692
Rv2328	Q328R	DS,MDR,XDR	PE family protein
Rv2374c	M151V	DS,MDR,XDR	heat shock protein transcriptional repressor hrcA	a.4.5.51,d.110.2.3-1.10.10.10,3.30.390.60,3.30.450.40	1stzA	4	0.79	neutral	-1.711
Rv2379c	L792P	DS,MDR,XDR	peptide synthetase mbtF	e.23.1.1	3ierA, 1mdfA	4	-0.31	neutral	-1.105
Rv2398c	P236A	DS,MDR,XDR	sulfate-transport integral membrane protein ABC transporter cysW
Rv2464c	A99T	DS,MDR,XDR	hypothetical DNA glycosylase	a.156.1.2,b.113.1.1,g.39.1.8-1.10.8.50,3.20.190.10	1ee8A, 1k82C	4	-2.84	deleterious	-1.35
Rv2485c	N210S	DS,MDR,XDR	carboxylesterase lipQ	c.69.1.32-3.40.50.1820	1vkhA	3.2	0.05	neutral	-1.286
Rv2487c	P240L	DS,MDR,XDR	PE-PGRS family protein
Rv2488c	D216G	DS,MDR,XDR	hypothetical transcriptional regulatory protein, luxR-family
Rv2545	P19L	MDR	hypothetical protein
Rv2564	Q219R	DS,MDR,XDR	glutamine-transport ATP-binding protein ABC transporter glnQ	c.37.1.12,d.58.18.13-3.30.70.260,3.40.50.300	3dhwH	4	-0.01	neutral	-0.22
Rv2637	I147V	DS,MDR,XDR	transmembrane protein dedA
Rv2645	T2A	DS,MDR,XDR	hypothetical protein
Rv2687c	R220W	DS,MDR,XDR	hypothetical antibiotic-transport integral membrane leucine and valine rich protein ABC transporter
Rv2690c	A457V	DS,MDR,XDR	conserved alanine, valine and leucine rich integral membrane protein
Rv2716	A147T	DS,MDR,XDR	hypothetical protein	d.21.1.2	d1t6ka2, d1t6ka1	1.1	-1.99	neutral	-1.467
Rv2748c	M298V	DS,MDR,XDR	cell division transmembrane protein ftsK
Rv2748c	A718G	DS,MDR,XDR	cell division transmembrane protein ftsK
Rv2752c	P123L	DS,MDR,XDR	hypothetical protein	d.157.1.10	2i7vA, 3ielD, 2i7tA, d2az4b1	4	1.44	neutral	-0.158
Rv2787	R166G	DS,MDR,XDR	conserved alanine rich protein
Rv2799	V31A	DS,XDR	hypothetical membrane protein
Rv2886c	V153A	DS,MDR,XDR	hypothetical resolvase	c.53.1.1-3.40.50.1390	2rslC	2.5	-2.73	deleterious	-2.475
Rv2887	S2G	DS,MDR,XDR	hypothetical transcriptional regulatory protein	a.4.5.28-1.10.10.10	d1p4xa1, d1p4xa2	2.8	2.58	deleterious	-0.237
Rv2905	H205Y	DS,MDR,XDR	lipoprotein lppW	3.40.710.10	3czdA, 2qpnB, 3e2lA, 3qhyA, 3itaB01	1.2	0.57	neutral	1.143
Rv2911	R2Q	DS,XDR	D-alanyl-D-alanine carboxypeptidase dacB2	e.3.1.1-3.40.710.10	1es5A	3.2
Rv2915c	V354A	DS,MDR,XDR	hypothetical protein
Rv2916c	R32C	DS,MDR,XDR	signal recognition particle protein ffh	a.24.13.1,a.36.1.1,c.37.1.10	1qzwC	3.8	-0.35	neutral	-0.828
Rv2924c	E256D	DS,MDR,XDR	formamidopyrimidine-DNA glycosylase fpg	a.156.1.2,b.113.1.1,g.39.1.8-1.10.8.50,3.20.190.10	1ee8A, 1k82C	4	-0.12	neutral	-1.016
Rv2933	N1899S	DS,MDR,XDR	phenolpthiocerol synthesis type-I polyketide synthase ppsC
Rv2936	R262G	MDR,XDR	daunorubicin-dim-transport ATP-binding protein ABC transporter drrA	c.37.1.12	1mt0A, d1oxxk2	3.5
Rv2958c	V149I	DS,MDR,XDR	hypothetical glycosyl transferase
Rv2977c	E91D	DS,MDR,XDR	thiamine-monophosphate kinase thiL	d.139.1.1,d.79.4.1-3.30.1330.10,3.90.650.10	1cliA, 1vqvB	4	-0.74	neutral	-1.49
Rv2984	L253F	DS,MDR,XDR	polyphosphate kinase ppk	a.7.15.1,d.136.1.4,d.322.1.2-3.30.870.10	1xdoA, 2o8rA	4	0.04	neutral	-1.423
Rv2994	S220P	DS,MDR,XDR	conserved integral membrane protein
Rv2998	P116A	DS,MDR,XDR	hypothetical protein
Rv3008	K88E	DS,MDR,XDR	hypothetical protein
Rv3032	Q310L	DS,MDR,XDR	hypothetical transferase	c.87.1.8	1rzvA	3.2	3.07	deleterious	-0.325
Rv3059	V189I	DS,MDR,XDR	cytochrome P450 136 cyp136	a.104.1.1-1.10.630.10	3nxuB, 2w0bA, 1cptA, 1izoA, 1n97B	3.2	0.45	neutral	-0.115
Rv3085	L251V	DS,MDR,XDR	hypothetical short-chain type dehydrogenase/reductase	c.2.1.2-3.40.50.720	1rkxC, 1ti7A, 1vl0A, 2ztlD, 2bkaA	3.2	-0.63	neutral	-1.034
Rv3088	A216E	DS,MDR,XDR	hypothetical protein
Rv3090	D94G	DS,MDR,XDR	hypothetical alanine and valine rich protein				-1.92	neutral	-0.554
Rv3130c	A237P	DS,MDR,XDR	hypothetical protein
Rv3142c	S14C	DS,MDR,XDR	hypothetical protein
Rv3157	T258A	DS,MDR,XDR	NADH dehydrogenase I chain M nuoM (NADH-ubiquinone oxidoreductase chain M)
Rv3164c	R238Q	DS,MDR,XDR	methanol dehydrogenase transcriptional regulatory protein moxR3	1.10.8.300	2r44A03	4	-0.19	neutral	-0.88
Rv3169	N56S	DS,MDR,XDR	hypothetical protein	b.176.1.1	2ichB	2.2	0.02	neutral	-0.059
Rv3174	L42R	DS,MDR,XDR	hypothetical short-chain type dehydrogenase/reductase	c.2.1.2-3.40.50.720	2bllA, 1k6jA, 1gfsA, 3tzcD, 2a35A	1.2	-2.32	deleterious	-1.556
Rv3195	G13S	DS,MDR,XDR	hypothetical protein
Rv3195	N143D	DS,MDR,XDR	hypothetical protein	d.92.1.16	3cmnA	4	0.39	neutral	0.418
Rv3203	Y37H	DS,MDR,XDR	lipase lipV	c.69.1.10-3.40.50.1820	1c4xA, 2d0dA	3.2	-0.28	neutral	-0.518
Rv3220c	H101Q	DS,MDR,XDR	two component sensor kinase
Rv3224A	S28I	DS,MDR,XDR	hypothetical protein
Rv3254	T95P	DS,MDR,XDR	hypothetical protein
Rv3263	G152S	DS,MDR,XDR	hypothetical DNA methylase (methyltransferase)	c.66.1.27	d2ih2a1, d1aqja1	1.4	1.74	neutral	-0.877
Rv3302c	S167G	DS,MDR,XDR	glycerol-3-phosphate dehydrogenase glpD2	c.3.1.7	2culA	1.1	-1.53	neutral	-0.427
Rv3331	L39P	DS,MDR,XDR	sugar-transport integral membrane protein sugI
Rv3335c	D3E	DS,MDR,XDR	conserved integral membrane protein
Rv3343c	G419W	XDR	PPE family protein
Rv3347c	K535R	DS,MDR,XDR	PPE family protein
Rv3359	C74G	DS,MDR,XDR	hypothetical oxidoreductase
Rv3375	S74A	DS,MDR,XDR	amidase amiD (acylamidase)	c.117.1.1-3.90.1300.10	1m22B	3.2	0.96	neutral	-0.284
Rv3388	E409G	DS,XDR	PE-PGRS family protein
Rv3465	I131M	DS,MDR,XDR	dTDP-4-dehydrorhamnose 3,5-epimerase rmlC	X-RAY	1pm7A	2.2	-0.71	neutral	-0.688
Rv3471c	D64E	XDR	hypothetical protein	b.82.1.5	1juhB, 2h0vB	2.5	0.14	neutral	-0.183
Rv3510c	Y200H	DS,MDR,XDR	hypothetical protein	c.1.9.15-3.20.20.140	2ffiA	3.2	0.64	neutral	0.14
Rv3523	G3E	DS,MDR,XDR	lipid carrier protein or keto acyl-CoA thiolase ltp3
Rv3535c	G183R	DS,MDR,XDR	hypothetical acetaldehyde dehydrogenase (acetaldehyde dehydrogenase [acetylating])	X-RAY	4jn6B	1.9	-0.11	neutral	-0.543
Rv3545c	I359T	DS,MDR,XDR	cytochrome P450 125 cyp125	X-RAY	2x5lA	1.5	-2.2	deleterious	-2.794
Rv3564	H206Y	DS,MDR,XDR	acyl-CoA dehydrogenase fadE33	a.29.3.1,e.6.1.1-1.10.540.10,1.20.140.10,2.40.110.10	2cx9C	4	1.31	neutral	0.72
Rv3591c	F30S	DS,MDR,XDR	hypothetical hydrolase	c.69.1.12-3.40.50.1820	1hkhB, 1a88C, 1zoiA, 1a8qA, 1va4E	4	-3.05	deleterious	-1.963
Rv3606c	L172P	DS,MDR,XDR	2-amino-4-hydroxy-6- hydroxymethyldihydropteridine pyrophosphokinase folK	d.58.30.1-3.30.70.560	3hsjA	4	-2.74	deleterious	-1.449
Rv3646c	M887L	DS,MDR,XDR	DNA topoisomerase I topA (omega-protein)
Rv3660c	P282S	DS,MDR,XDR	hypothetical protein				-1.69	neutral	-0.454
Rv3691	A306G	DS,MDR,XDR	hypothetical protein	c.1.4.1-3.20.20.390	1vizA	1.1
Rv3695	H151R	DS,MDR,XDR	hypothetical protein
Rv3698	Y182D	DS,MDR,XDR	hypothetical protein	d.128.1.3	1r8gB, 1tt4B	2.5	-0.9	neutral	-0.206
Rv3699	P21A	DS,MDR,XDR	hypothetical protein	c.66.1.36-3.40.50.150	1pjzA	3.2	1.6	neutral	-0.84
Rv3704c	T231A	DS,MDR,XDR	glutamate-cysteine ligase gshA	d.128.1.3	1r8gB, 1tt4B	3.2	0.55	neutral	-0.815
Rv3705c	A145D	DS,MDR,XDR	hypothetical protein
Rv3709c	Q32H	DS,MDR,XDR	aspartokinase ask	c.73.1.3-3.40.1160.10	d2j0xa1, 1z9dA, 2a1fC, 1ybdA, 2ij9B	4	-0.91	neutral	-0.195
Rv3711c	G151R	DS,MDR,XDR	DNA polymerase III epsilon subunit dnaQ
Rv3719	R310T	DS,MDR,XDR	hypothetical protein	d.58.32.4	d1w1oa1	1.5	-2.2	deleterious	-1.804
Rv3728	R798C	DS,MDR,XDR	conserved two-domain membrane protein
Rv3795	M290V	MDR,XDR	integral membrane indolylacetylinositol arabinosyltransferase embB
Rv3806c	V188A	XDR	conserved integral membrane protein
Rv3825c	G144A	DS,MDR,XDR	polyketide synthase pks2
Rv3825c	A605T	DS,MDR,XDR	polyketide synthase pks2
Rv3843c	V184A	DS,MDR,XDR	conserved transmembrane protein
Rv3865	D24G	DS,MDR,XDR	hypothetical protein
Rv3871	S288P	DS,MDR,XDR	hypothetical protein
Rv3881c	P255Q	DS,MDR,XDR	conserved alanine and glycine rich protein
Rv3882c	I118V	DS,MDR,XDR	hypothetical protein
Rv3890c	A87T	DS,MDR,XDR	Esat-6 like protein esxC (Esat-6 like protein 11)
Rv3900c	P260R	DS,MDR,XDR	conserved alanine rich protein
Rv3903c	N411D	DS,MDR,XDR	hypothetical alanine and proline rich protein
Rv3910	A930V	DS,MDR,XDR	conserved transmembrane protein	X-RAY	3otvA	3.1	-0.18	neutral	-0.684
Rv3921c	I256V	MDR	conserved transmembrane protein
DS (Drug Sensitive), MDR (Multiple Drug Resistant) and XDR (eXtensively Drug Resistance) refer to the KwaZulu-Natal strains sequenced by the Broad Institute, with residue numbers given relative to the F11 reference strain. PZA and FLQ indicate to various high-confidence pyrazinamide or fluoroquinone resistant strains, respectively, as identified on TBDreaMDB, with residue numbers relative to the …
